# Supplementary material for: Dynamics of B cell repertoires and emergence of cross-reactive responses in patients with different severities of COVID-19
Source: Cell Rep. 2021 May 9;35(8):109173. doi: 10.1016/j.celrep.2021.109173 (PMC8106887; doi:10.1016/j.celrep.2021.109173)
Supplement: Data S1. Statistics of the bulk and plasma BCR repertoires, related to Figures 2, 4, and 5 — The information about the statistics of the bulk and plasma BCR repertoires harvested from healthy individuals and patients with COVID-19 in this study (biological replicates), in addition to the statistics of IgG BCR repertoires from individuals (biological replicates) in the Great Repertoire Project (Briney et al., 2019) are shown. Detailed statistics of the processed data for productive bulk BCRs are shown for read abundance, number of singletons, and number of unique sequences for all technical replicates and sampled time-points in each individual. For each individual, the number of lineages with more than two and ten unique sequences across all time points are shown in separate columns. Read statistics for unproductive bulk receptors pooled from all individuals are shown separately. For the plasma BCR statistics, the number of lineages with more than two and ten unique sequences across all time points are shown in separate columns which are split further by whether the lineages also contained bulk reads. Because of the massive amount of data provided by the Great Repertoire Project (Briney et al., 2019), only the first three biological replicates were used for each individual to be comparable to the data sampled in this study. [file mmc2.xlsx]

## Sheet: Bulk BCR Statistics
Severity	Patient (Sex, Age)	Time (replicate)	Abundance	Singletons	Unique sequences	Lineages (size > 2)	Lineages (size > 10)
Healthy	H1 (F, 28)	0 (1)	585886	67557	69985	623	282
	H2 (F, 30)	0 (1)	366626	54765	57112	826	369
	H3 (M, 45)	0 (1)	336339	42613	44106	469	221
Mild	1 (F, 62)	22 (1)	340773	62846	106373	2474	1221
		22 (2)	187755	38058
		43 (1)	313753	55415	101573
		43 (2)	216832	41867
	2 (F, 37)	2 (1)	234000	44165	44814	3107	1271
		15 (1)	269510	38632	90655
		15 (2)	136105	24335
		15 (3)	122493	23898
		34 (1)	877806	104879	209879
		34 (2)	299677	48613
		34 (3)	285678	47777
Moderate	3 (M, 47)	8 (1)	513662	73778	164904	2717	1251
		8 (2)	127864	27294
		8 (3)	325384	56658
		38 (1)	571769	65093	132895
		38 (2)	141683	24684
		38 (3)	241868	37894
	4 (F, 73)	18 (1)	317855	37128	60831	1222	441
		18 (2)	111427	21487
		34 (1)	235260	39501	69040
		34 (2)	159067	26999
	5 (F, 72)	10 (1)	677259	97781	103198	2695	1215
		27 (1)	829769	105705	110757
	6 (M, 56)	13 (1)	366489	62644	67365	2825	1241
		28 (1)	575454	71227	74550
	7 (F, 55)	11 (1)	559836	85695	91002	5844	2675
		16 (1)	256747	45229	47957
		39 (1)	1385280	183388	192451
	8 (M, 37)	14 (1)	341447	60690	101153	3456	1627
		14 (2)	177401	35116
		32 (1)	394388	58632	119555
		32 (2)	367276	56757
		37 (1)	330463	48171	88008
		37 (2)	239495	36775
	9 (F, 52)	5 (1)	88825	19062	67036	3025	1533
		5 (2)	281929	45587
		8 (1)	337280	59940	114397
		8 (2)	260919	49560
		18 (1)	322638	57265	118533
		18 (2)	310452	55579
	10 (M, 27)	8 (1)	56146	7437	10332	915	404
		8 (2)	12101	2483
		14 (1)	465583	54671	81512
		14 (2)	138907	22548
	11 (F, 20)	10 (1)	526891	75605	118907	3010	1421
		10 (2)	177963	36654
		15 (1)	411802	71675	85572
		15 (2)	25773	8636
	12 (F, 48)	7 (1)	167253	16442	20963	1285	541
		7 (2)	9967	3982
		11 (1)	485491	68900	130095
		11 (2)	353809	55396
	13 (F, 44)	7 (1)	502644	44087	79069	2868	1491
		7 (2)	269464	31602
		13 (1)	556448	85160	172192
		13 (2)	436959	75728
	14 (F, 51)	3 (1)	556305	69852	137602	3207	1631
		3 (2)	387828	60574
		7 (1)	707053	107229	191634
		7 (2)	424161	73551
Severe	15 (F, 68)	39 (1)	330027	52159	102887	2467	1232
		39 (2)	252573	44751
		41 (1)	285227	40809	70733
		41 (2)	111393	21975
		41 (3)	22780	3473
		71 (1)	2722	2550	32925
		71 (2)	27529	8412
		71 (3)	114391	12003
		71 (4)	64427	8053
	16 (M, 75)	44 (1)	393239	43502	84714	848	328
		44 (2)	249452	37010
		53 (1)	319869	36988	93905
		53 (2)	390043	52473
	17 (M, 60)	22 (1)	217292	25681	88196	972	393
		22 (2)	445077	57879
		36 (1)	579192	47906	63325
		36 (2)	77254	10672
		36 (3)	29979	2990
	18 (F, 62)	8 (1)	268701	40873	70530	2142	938
		8 (2)	167760	26507
		30 (1)	339144	48349	159879
		30 (2)	248845	48291
		30 (3)	333632	56928
	19 (M, 56)	6 (1)	428221	69313	75128	1884	963
Unproductive	Pooled	Pooled	270632	79463	88312	4826	1065

## Sheet: GRP Sequences Statistics
Patient (Sex, Age)	Unique Sequences	Lineages (size > 2)	Lineages (size > 10)
316188 (F, 30)	204218	13138	3202
326650 (F, 18)	572194	28785	6139
326651 (M, 18)	6174253	180993	54272
326713 (F, 25)	3087960	104242	29682
326780 (M, 29)	297727	15195	3850
326780 (M, 29)	526166	26392	5039
326797 (F, 21)	1538645	56487	11467
326907 (F, 29)	73418	4555	1124
327059 (M, 26)	1932407	64786	20140
D103 (M, 25)	169950	8423	2745
Pooled unproductive	166704	11534	1049

## Sheet: Plasma BCR Statistics
Severity	Patient (Sex, Age)	Time (replicate)	Abundance	Singletons	Unique sequences	Lineages (size > 2)		Lineages (size > 10)
						with bulk & plasma	with only plasma	with bulk & plasma	with only plasma
Healthy	H4 (M, 28)	0 (1)	11036	1684	3019	0	120	0	33
		0 (2)	6044	1196
	H5 (M, 40)	0 (1)	1355	492	2219	0	97	0	24
		0 (2)	8613	1614
	H6 (F, 66)	0 (1)	28990	4314	9546	0	190	0	74
		0 (2)	35091	4640
Mild	20 (F, 31)	11 (1)	1380	402	773	0	89	0	21
		11 (2)	1276	354
		20 (1)	1823	377	843
		20 (2)	1128	439
	21 (M, 18)	5 (1)	16996	3101	11573	0	410	0	185
		5 (2)	60561	7854
		33 (1)	52212	6856	15857
		33 (2)	61964	7859
	22 (M, 39)	13 (1)	76784	11730	19459	0	395	0	180
		13 (2)	41796	6622
		27 (1)	2748	670	1803
		27 (2)	4930	1038
Moderate	3 (M, 47)	8 (1)	2440	698	2155	79	217	53	75
		8 (2)	7533	1385
		38 (1)	3846	687	1486
		38 (2)	3640	753
		72 (1)	2859	633	2053
		72 (2)	13324	1322
		100 (1)	17384	2203	3876
		100 (2)	9938	1518
	5 (F, 72)	10 (1)	24906	3332	7161	157	182	96	62
		10 (2)	20284	3327
		27 (1)	28485	3618	6982
		27 (2)	20821	3022
	7 (F, 55)	11 (1)	54711	6697	14992	197	216	132	63
		11 (2)	64295	7338
		39 (1)	8217	1412	3011
		39 (2)	8944	1485
	9 (F, 52)	5 (1)	76609	12089	27075	272	391	206	142
		5 (2)	94494	13330
		18 (1)	12602	1902	3656
		18 (2)	10692	1541
	10 (M, 27)	8 (1)	171804	17304	38741	79	410	62	168
		8 (2)	193337	19534
		14 (1)	115503	12745	26838
		14 (2)	128001	12734
	13 (F, 44)	7 (1)	829	402	897	153	218	99	81
		7 (2)	2063	459
		13 (1)	164622	17168	22280
		13 (2)	26220	3871
	23 (M, 31)	11 (1)	239	207	611	0	137	0	41
		11 (2)	657	399
		26 (1)	3591	837	1918
		26 (2)	5705	994
	24 (F, 52)	6 (1)	12495	1777	2224	0	150	0	74
		6 (2)	798	289
		37 (1)	4464	691	3867
		37 (2)	21581	2898
	25 (F, 41)	18 (1)	220421	26949	35645	0	1505	0	715
		18 (2)	19123	3651
		24 (1)	403364	49901	97832
		24 (2)	334103	42011
Severe	19 (M, 56)	6 (1)	102074	14480	31488	215	431	131	168
		6 (2)	110748	15053
		39 (1)	6329	1100	3045
		39 (2)	14010	1781
		81 (1)	48533	4763	8118
		81 (2)	27819	2942
Asymptomatic	26 (F, 37)	0 (1)	168812	24871	52451	0	650	0	307
		0 (2)	187916	24393
	27 (F, 21)	0 (1)	46704	7068	22105	0	356	0	167
		0 (2)	116665	13905
