# Supplementary material for: Dynamics of B cell repertoires and emergence of cross-reactive responses in patients with different severities of COVID-19
Source: Cell Rep. 2021 May 9;35(8):109173. doi: 10.1016/j.celrep.2021.109173 (PMC8106887; doi:10.1016/j.celrep.2021.109173)
Supplement: Data S2. Rare expanding BCRs shared among individuals and sorted single-cell antibodies matched with BCR repertoires of individuals with COVID-19, related to Figures 4, 5, and 6 — The list of 38 rare progenitors of clonal lineages (i.e., with Ppost below the dashed line in Figure 6) that exhibit lineage expansion in at least one individual is shown. These receptors are indicated by green diamonds in Figure 6. The presence of these lineages in the plasma B cell repertoire is indicated in the last column (orange triangles in Figure 6). The 38 rare expanding lineage progenitors shown here are shared among four to 12 patients with COVID-19. Receptors from RBD- and NTD-sorted single-cell data whose HCDR3 sequences and IGHV-gene clustered with a BCR lineage constructed from the bulk+plasma B cell repertoires of patients in this study are shown (STAR Methods). [file mmc3.xlsx]

## Sheet: Rare shared, expanded clonotype
IGHV gene	IGHJ gene	HCDR3	# ind.		Plasma B-cells observed
IGHV4-34	IGHJ6	CARDQTVLEWLWYGMDVW	12	-13.03	Yes
IGHV4-39	IGHJ4	CARHVHMTWFEPSPGFDYW	11	-19.01	No
IGHV4-39	IGHJ5	CARQKMGSVTIFGVVMHDNWFDPW	11	-16.98	No
IGHV4-39	IGHJ3	CARRGRKLLPVAGTIDAFDIW	11	-16.14	Yes
IGHV6-1	IGHJ5	CARITFAVIPPW	11	-14.45	No
IGHV4-30-4	IGHJ4	CARDRGLGVIENFDYW	11	-12.98	No
IGH4-61	IGHJ1	CARIGYDSSGYYYIFQHW	11	-12.75	No
IGHV4-4	IGHJ5	CARGVAGEYWNDGKIRDFNWFDPW	10	-22.56	No
IGHV2-5	IGHJ4	CAHSIKPRRSGYCSGGSCYHFDYW	10	-17.26	No
IGH4-34	IGHJ3	CARGRRPVVVPAAGPAGRAFDIW	10	-15.64	Yes
IGHV4-59	IGHJ5	CARQDAWAYCGGDCYRGWFDPW	10	-15.11	No
IGHV6-1	IGHJ4	CARGGWGAPGSGRLFDYW	10	-14.8	No
IGHV4-61	IGHJ4	CAREVGSYYDWRPDYW	10	-13.69	No
IGHV4-34	IGHJ6	CARGDDNYCTYSYGYGRLNRYYYYGMDVW	9	-23.96	Yes
IGHV2-70	IGHJ4	CARSYGTTVVTRAFDYW	9	-15.5	No
IGHV4-34	IGHJ6	CARGQRSGACSGGSCVYYYGMDVW	9	-15.08	No
IGHV4-4	IGHJ6	CATLSRRAAAGTRDYYGMDVW	9	-14.72	No
IGHV4-34	IGHJ4	CARGSRQWLVRPPHYYYFDYW	9	-14.6	Yes
IGHV4-59	IGHJ4	CARSRSGGSCYSFPSWYFDYW	9	-14.31	No
IGHV4-39	IGHJ4	CVRSRAERYFDWTKLDAHVKPYYFDYW	8	-29.2	No
IGHV2-5	IGHJ2	CAHVGMACSGGSCYSKIKDWYFDLW	8	-19.86	Yes
IGHV4-34	IGHJ5	CAMGFHCSGGSCYDGVLGSW	8	-19.83	No
IGHV2-5	IGHJ4	CAQSNDVLRYFDWLYKMRGFDYW	8	-19.81	No
IGHV4-34	IGHJ2	CARLNGWGIVVVIAIPRKNWYFDLW	8	-18.1	Yes
IGHV4-34	IGHJ5	CARESYAYTLTRGSTWFDPW	8	-16.01	No
IGHV4-39	IGHJ2	CARHGEMATIVGWWYFDLW	8	-15.51	No
IGHV4-59	IGHJ4	CARHALGYFDWLNEGYFDYW	8	-15.46	No
IGHV4-59	IGHJ4	CARGDVEMATIKSGGPFYHFDYW	7	-22.11	No
IGHV4-39	IGHJ6	CARDKAEYIVVVPAVPLAYGMDVW	7	-18	No
IGHV4-39	IGHJ2	CARSDLSVIVLVVYATRGGYFDLW	7	-17.85	No
IGHV3-30	IGHJ6	CAKDQGYCSSTSCFRGWTYYYYGMDVW	7	-17.31	No
IGHV4-59	IGHJ4	CARHRRLGLISDSSVDYW	7	-17.25	No
IGHV6-1	IGHJ6	CARGRMVPYSSSWTTLYYYYGMDVW	7	-16.58	No
IGHV3-30	IGHJ4	CAKDATIFWFERGRGTFDYW	6	-21.94	No
IGHV4-61	IGHJ6	CARDRPESWRISPRLGELCATVVHSASGMDVW	5	-32.4	No
IGHV4-28	IGHJ4	CATGFSGYSSSWYDKPLLEVEHAGPYFDYW	4	-31.16	No
IGHV4-34	IGHJ6	CARSTVTNSPFGFSNKLRSRYYGMDVW	4	-26.29	No
IGHV4-34	IGHJ5	CARGETRLPVRSAFPVWFGELFANWFDPW	4	-24.79	Yes

## Sheet: Clonotypes with clustered sc
ID	Target	HCDR3	IGHV	IGHJ	LCDR3	Kappa V call	Kappa J call	Lambda V call	Lambda J call	log10 Ppost	# ind.	Patient ID	Abundances (bulk, plasma)	Lineage size (bulk)	matched to plasmablast repertoire
clonotype65	SARS-CoV-2: RBD	CARGQYSSSWYYFDYW	IGHV3-33	IGHJ4	CQQSYSTPTWTF	IGKV1-39	IGKJ1			-8.4	8	2 12 5 6 7 9 14 4	[(2765, 0), (6, 0)] (1426, 0) [(21, 0), (1, 0)] (2 ,0) (2, 0) (2, 0) (1, 0) (1, 0)	[496, 6] 185 [9, 1] 1 2 2 1 1	FALSE
clonotype43	SARS-CoV-2: RBD	CARDSSGSVDYW	IGHV4-4	IGHJ4	CQQYGSSPRTF	IGKV3-20	IGKJ1			-7.7	8	9 8 3 2 1 4 18 19	(30683, 696) (74, 0) (29, 1) (13, 0) (6, 0) (6, 0) (6, 0) (0, 2)	3792 32 11 13 6 4 5 0	TRUE
clonotype130	SARS-CoV-2: RBD	CARGGGYYFDYW	IGHV3-30-3	IGHJ4	CQQSYSTPFTF	IGKV1-39	IGKJ3			-7.1	5	2 5 7 19 3	(3, 0) (1, 0) (1, 0) (0, 231) (0, 1)	3 1 1 0 0	TRUE
clonotype176	SARS-CoV-2: RBD	CAREQTMMVYYYYGMDVW	IGHV3-48	IGHJ6	CQQYNNWPPLTF	IGKV3-15	IGKJ4			-10.6	3	14 15 12	(449, 0) (1, 0) (1, 0)	57 1 1	FALSE
clonotype131	SARS-CoV-2: RBD	CARDPPFYGMDVW	IGHV4-59	IGHJ6	CQQRSNWPWTF	IGKV3-11	IGKJ1			-9.2	3	11 15 13	(403, 0) (1, 0) (1, 0)	63 1 1	FALSE
clonotype243	SARS-CoV-2: RBD	CARHDYGDRDFDYW	IGHV4-39	IGHJ4	CQQYNSYPWTF	IGKV1-5	IGKJ1			-8.6	3	1 4 2	(524, 0) (1, 0) (1, 0)	93 1 1	FALSE
clonotype162	SARS-CoV-2: RBD	CARHGYSYGLDYFDYW	IGHV4-39	IGHJ4	CQQSYSTRWAF	IGKV1-39	IGKJ3			-8.2	3	1 8 4	[(1090, 0), (9, 0)] (4, 0) (3, 0)	[218, 4] 4 3	FALSE
clonotype148	SARS-CoV-2: RBD	CARDLFQVGATDYW	IGHV3-53	IGHJ4	CQQYGSSPGYTF	IGKV3-20	IGKJ2			-11.1	2	9 4	(165, 0) (1, 0)	31 1	FALSE
clonotype170	SARS-CoV-2: RBD	CARAGLVGAAIDYW	IGHV3-48	IGHJ4	CAAWDDSLNGLVF			IGLV1-44	IGLJ3	-8.5	2	7 2	(556, 0) (1, 0)	70 1	FALSE
clonotype209	SARS-CoV-2: RBD	CAREGAGWFDPW	IGHV4-61	IGHJ5	CQQSYSTPYTF	IGKV1-39	IGKJ2			-8	2	3 8	(299, 0) (1, 0)	66 1	FALSE
clonotype91	SARS-CoV-2: RBD	CARDGIVVVDYYYGMDVW	IGHV3-33	IGHJ6	CQAWDSSTYVF			IGLV3-1	IGLJ1	-9.3	1	14	(3, 0)	3	FALSE
clonotype45	SARS-CoV-2: RBD	CAKDIAVAGYFDYW	IGHV3-33	IGHJ4	CSSYTSSSTWVF			IGLV2-14	IGLJ3	-9.1	1	2	(6, 0)	4	FALSE
clonotype51	SARS-CoV-2: RBD	CARIGDYYYGMDVW	IGHV3-53	IGHJ6	CAAWDDSLSGVVF			IGLV1-47	IGLJ3	-8.6	1	14	(4, 0)	4	FALSE
clonotype317	SARS-CoV-2: NTD	CARDGGGWFDPW	IGHV3-30-3	IGHJ5	CQAWDSSTVVF			IGLV3-1	IGLJ3	-7.5	12	17 5 7 4 18 8 15 13 16 12 6 14	[(5697, 0), (5, 0), (3, 0)] (794, 0) [(96, 0), (3, 0)] (74, 0) (73, 0) (41, 0) (11, 0) (5, 0) (4, 0) (3, 0) (2, 0) (1, 0)	[348, 5, 3] 107 [21, 3] 12 14 4 5 4 4 3 1 1	FALSE
clonotype341	SARS-CoV-2: NTD	CARETPYGASIDYW	IGHV4-59	IGHJ4	CQQANSFRTF	IGKV1-12	IGKJ1			-11.1	11	11 7 9 6 4 12 2 17 16 1 18	(3030, 0) (2263, 7) (1443, 5) (84, 0) (5, 0) (4, 0) (3, 0) (3, 0) (2, 0) (1, 0) (1, 0)	378 427 267 18 3 4 3 3 2 1 1	TRUE
clonotype169	SARS-CoV-2: NTD	CARSEYSSGWYYFDYW	IGHV4-59	IGHJ4	CQSYDSSNVVF			IGLV6-57	IGLJ3	-6.5	10	15 7 13 16 17 10 11 12 3 2	[(9361, 0), (256, 0), (93, 0)] [(776, 0), (445, 0)] [(13, 0), (1,0)] (7, 0) (6, 0) (6, 0) (5, 0) (3, 0) (1, 0) (1, 0)	[1066, 83, 57] [158, 82] [10, 1] 6 6 6 5 3 1 1	FALSE
clonotype221	SARS-CoV-2: NTD	CAKAPAYDFWSGYHLDYW	IGHV3-23	IGHJ4	CCSYAGSYIRVF			IGLV2-11	IGLJ3	-10.7	8	1 9 8 4 2 3 18 13	[(5336, 0), (6, 0), (5, 0)] [(2325, 1017), (6, 1), (5, 1), (2, 1)] (366, 0) (11, 0) (5, 0) (4, 0) (4, 0) (0, 1)	[1338, 6, 5] [575, 6, 5, 2] 96 9 5 4 4 0	TRUE
clonotype333	SARS-CoV-2: NTD	CAKDIVSRYYYGMDVW	IGHV3-30	IGHJ6	CCSYAGSSTYVF			IGLV2-23	IGLJ1	-12.7	4	13 7 11 16	(582, 0) (6, 0) (3, 0) (1, 0)	63 3 3 1	FALSE
clonotype274	SARS-CoV-2: NTD	CTTDRYYDYVWGSYRTPGYW	IGHV3-15	IGHJ4	CAAWDDSLNGRVF			IGLV1-44	IGLJ3	-14.4	2	11 9	(114, 0) (0, 30)	23 0	TRUE
clonotype223	SARS-CoV-2: NTD	CVTAPVVRGSPSDYYYYYGMDVW	IGHV1-24	IGHJ6	CQQYGSSF	IGKV3-20	IGKJ3			-13.6	1	5	(184, 0)	30	FALSE
clonotype315	SARS-CoV-2: NTD	CATAPPIGGAMYNWFDPW	IGHV1-24	IGHJ5	CNSRDSSGNHWVF			IGLV3-19	IGLJ3	-13.5	1	19	(46, 0)	5	FALSE
clonotype344	SARS-CoV-2: NTD	CATGPAVAGTSDWFDPW	IGHV1-24	IGHJ5	CYSTDSSGNHRVF			IGLV3-10	IGLJ3	-10.3	1	8	(5, 0)	3	FALSE
clonotype72	SARS-CoV-2: NTD	CAREGNLHYYYYYMDVW	IGHV3-30	IGHJ6	CQSADSSGTYYVF			IGLV3-25	IGLJ1	-10	1	19	(109, 0)	13	FALSE
clonotype277	SARS-CoV-2: NTD	CARGYYDFWSGYFDYW	IGHV3-33	IGHJ4	CQQRSNWPPRITF	IGKV3-11	IGKJ5			-7.3	1	9	(11, 0)	10	FALSE
clonotype23	SARS-CoV-2: NTD	CAKDTYYYGMDVW	IGHV3-9	IGHJ6	CLQHNSYPWTF	IGKV1-17	IGKJ1			-7.1	1	6	(55, 0)	11	FALSE
clonotype121	SARS-CoV-2: NTD	CARESGSYYFDYW	IGHV4-30-4	IGHJ4	CSSYAGSNNSVF			IGLV2-8	IGLJ1	-6.9	1	6	(76, 0)	12	FALSE
